# Supplementary material for: A Compact Fluorescence System for Tumor Detection: Performance and Integration Potential
Source: Biosensors (Basel). 2025 Feb 7;15(2):95. doi: 10.3390/bios15020095 (PMC11853339; doi:10.3390/bios15020095)
Supplement: Supplementary file 1 [file biosensors-15-00095-s001.zip]

Archive with 1 entries (1 files):
- biosensors-3380059-supplementary.pdf
